# Supplementary material for: Changes in the Content of Dietary Fiber, Flavonoids, and Phenolic Acids in the Morphological Parts of Fagopyrum tataricum (L.) Gaertn Under Drought Stress
Source: Molecules. 2025 Jan 11;30(2):270. doi: 10.3390/molecules30020270 (PMC11767487; doi:10.3390/molecules30020270)
Supplement: Supplementary file 1 [file molecules-30-00270-s001.zip]

Archive with 1 entries (1 files):
- molecules-3385625-supplementary.xlsx
