# Supplementary material for: Changes in the Content of Dietary Fiber, Flavonoids, and Phenolic Acids in the Morphological Parts of Fagopyrum tataricum (L.) Gaertn Under Drought Stress
Source: Molecules. 2025 Jan 11;30(2):270. doi: 10.3390/molecules30020270 (PMC11767487; doi:10.3390/molecules30020270)
Supplement: Supplementary file 1 [file molecules-30-00270-s001.zip › molecules-3385625-supplementary.xlsx]

## Sheet: Results
Supplementary Table S1. Antioxidative compounds found in tartary buckwheat leaves, stems, seeds, and husk (µg/g of product).													Stems S	Stems N	Husk S	Husk N	Seeds S	Seeds N	Leaves S	Leaves N
Analyte No.	Coumpound	Coumpound formula	Retention time (min)	Ion used for identification and integration	Standard match	MS/MS spectra score (MoNA match)	Tanimoto similarity (SIRUS) (%)	ClassyFire (most specific class)	ClassyFire (most specific class, probability)	ClassyFire (subclass)	ClassyFire (subclass, probability)	Standard used for quantification	Concentration ± SD (µg/100 g)	Concentration ± SD (µg/100 g)	Concentration ± SD (µg/100 g)	Concentration ± SD (µg/100 g)	Concentration ± SD (µg/100 g)	Concentration ± SD (µg/100 g)	Concentration ± SD (µg/100 g)	Concentration ± SD (µg/100 g)
1	Dihydroxybenzoate hexoside (1)	C13H16O8	1.71	[M - H]-	N	514.4	100	Phenolic glycosides	0.951236	Carbohydrates and carbohydrate conjugates	0.999942	Chlorogenic acid	<LOD	11,63 ± 0,42	147,89 ± 5,19	183,20 ± 0,69	267,76 ± 9,37	285,85 ± 10,64	29,25 ± 1,19	28,05 ± 0,46
2	Dihydroxybenzoate hexoside (2)	C13H16O9	1.86	[M - H]-	N	698.4	91	Phenolic glycosides	0.867551	Carbohydrates and carbohydrate conjugates	0.997394	Chlorogenic acid	91,80 ± 1,89	116,39 ± 3,52	555,39 ± 3,99	535,65 ± 13,97	599,46 ± 10,97	541,73 ± 26,94	<LOD	<LOD
3	Vanillic acid glucoside	C14H18O9	1.93	[M - H]-	N	n/a	96	Hydrolyzable tannins	0.910684	Hydrolyzable tannins	0.910684	Vanillic acid	179,55 ± 0,71	204,06 ± 12,05	1 568,11 ± 23,25	2 067,01 ± 41,19	2 565,25 ± 32,53	2 871,55 ± 68,86	325,64 ± 12,97	343,92 ± 9,95
4	Dihydroxybenzoate hexoside (3)	C13H16O9	2.04	[M - H]-	N	724.6	92	Phenolic glycosides	0.87403	Carbohydrates and carbohydrate conjugates	0.997628	Chlorogenic acid	128,29 ± 1,79	149,41 ± 0,78	<LOD	<LOD	<LOD	<LOD	2 802,14 ± 258,29	2 837,56 ± 9,11
5	Neochlorogenic acid	C16H18O9	2.52	[M - H]-	N	959.4	99	Quinic acids and derivatives	0.987436	Alcohols and polyols	0.998876	Chlorogenic acid	499,00 ± 45,90	775,18 ± 29,10	<LOD	<LOD	28,77 ± 0,81	<LOD	5 238,13 ± 503,08	5 167,70 ± 6,75
6	Dihydroxybenzoate	C7H6O4	2.66	[M - H]-	N	935	100	Hydroxybenzoic acid derivatives	0.949433	Benzoic acids and derivatives	0.95876	Chlorogenic acid	1 229,08 ± 113,15	1 468,57 ± 92,20	1 120,48 ± 47,25	1 236,24 ± 0,83	326,87 ± 0,95	392,34 ± 4,28	6 821,37 ± 546,37	6 420,62 ± 126,99
7	Catechin glucoside	C21H24O11	2.95	[M + H]+	N	985	94	Flavonoid-3-O-glycosides	0.609045	Flavonoid glycosides	0.99645	Quercetin 3-rutinoside	177,35 ± 2,82	254,39 ± 8,52	<LOD	<LOD	<LOD	<LOD	3 451,47 ± 5,33	2 678,29 ± 16,48
8	Catechin 3-O-rutinoside	C27H34O15	3.62	[M + H]+	N	n/a	84	Flavonoid-3-O-glycosides	0.984904	Flavonoid glycosides	0.999744	Quercetin 3-rutinoside	87,88 ± 4,93	128,65 ± 4,05	154,97 ± 10,50	199,04 ± 5,31	129,37 ± 3,14	128,72 ± 3,85	2 174,39 ± 37,69	1 920,38 ± 10,97
9	Ferulic acid (1)	C10H10O4	3.68	[M - H2O + H]+	N	537.3	98	Coumaric acids and derivatives	0.935517	Hydroxycinnamic acids and derivatives	0.958136	Ferulic acid	206,94 ± 12,37	234,15 ± 22,42	260,73 ± 9,08	288,64 ± 6,46	281,82 ± 5,36	293,47 ± 14,87	3 644,84 ± 82,65	3 779,39 ± 41,90
10	Hydroxycinnamic acid	C9H8O3	3.97	[M - H]-	N	929.3	100	Coumaric acids	0.962267	Hydroxycinnamic acids and derivatives	0.970307	p-coumaric acid	23,95 ± 0,34	28,83 ± 0,15	<LOD	<LOD	<LOD	<LOD	159,87 ± 4,68	150,17 ± 7,68
11	Chlorogenic acid	C16H18O9	4.3	[M - H]-	Y	995.2	100	Quinic acids and derivatives	0.988726	Alcohols and polyols	0.998952	Chlorogenic acid	1 106,40 ± 56,62	1 792,04 ± 80,70	467,80 ± 41,97	736,95 ± 56,54	1 766,11 ± 15,00	1 444,02 ± 53,09	2 523,20 ± 164,85	2 050,53 ± 31,11
12	Catechin	C15H14O6	4.31	[M + H]+	Y	990.8	100	Catechins	0.994783	Flavans	0.997631	Catechin	174,85 ± 4,77	224,63 ± 19,46	<LOD	<LOD	<LOD	<LOD	874,11 ± 21,07	837,00 ± 11,06
13	Quercetin glycoside (1)	C33H40O21	5.3	[M + H]+	N	984.5	96	Flavonoid-3-O-glycosides	0.999847	Flavonoid glycosides	0.999904	Quercetin 3-rutinoside	352,85 ± 27,11	580,52 ± 42,05	17 587,77 ± 710,78	21 621,66 ± 443,70	12 133,31 ± 633,15	13 574,05 ± 163,71	646,26 ± 12,00	721,63 ± 3,89
14	Procyanidin B2/B4	C30H26O12	6.47	[M - H]-	N	892.6	100	Biflavonoids and polyflavonoids	0.986473	Biflavonoids and polyflavonoids	0.986473	Catechin	122,88 ± 8,05	157,09 ± 8,79	94,32 ± 0,09	115,98 ± 4,73	101,15 ± 1,32	98,56 ± 5,00	2 649,57 ± 127,19	2 388,00 ± 59,87
15	Ethyl syringate	C11H14O5	6.66	[M + H]+	N	920	91	Gallic acid and derivatives	0.960427	Benzoic acids and derivatives	0.993599	Syringic acid	2 149,13 ± 7,32	2 868,71 ± 43,70	95,91 ± 0,78	88,63 ± 4,46	41,80 ± 2,71	<LOD	592,34 ± 14,79	509,25 ± 1,13
16	Sinapoyl hexoside	C17H22O10	6.77	[M - H]-	N	n/a	96	Hydroxycinnamic acid glycosides	0.669018	Hydroxycinnamic acids and derivatives	0.96054	Sinapic acid	46,60 ± 3,34	62,46 ± 1,62	<LOD	<LOD	<LOD	<LOD	240,99 ± 1,73	259,43 ± 0,90
17	Coumaroylquinic acid	C16H18O8	8.14	[M + H]+	N	947.4	100	Coumaric acid esters	0.999842	Hydroxycinnamic acids and derivatives	0.998014	p-coumaric acid	602,90 ± 31,32	1 186,54 ± 91,65	5 774,40 ± 545,73	5 969,80 ± 162,27	2 571,48 ± 211,40	2 764,44 ± 53,75	1 334,09 ± 67,29	1 519,86 ± 11,41
18	Epiafzelechin-catechin	C30H26O11	8.76	[M + H]+	N	n/a	91	Biflavonoids and polyflavonoids	0.806898	Biflavonoids and polyflavonoids	0.806898	Catechin	<LOD	<LOD	436,05 ± 17,89	543,97 ± 36,78	789,59 ± 49,92	650,21 ± 28,06	<LOD	<LOD
19	Kaempferol glucoside	C33H40O20	9.38	[M + H]+	N	997.2	96	Flavonoid-3-O-glycosides	0.993804	Flavonoid glycosides	0.997031	Quercetin 3-rutinoside	25,59 ± 1,64	37,92 ± 1,31	1 091,88 ± 55,67	1 405,44 ± 21,73	840,35 ± 50,03	947,05 ± 22,70	46,47 ± 2,73	42,81 ± 0,20
20	Apigenin glycoside	C32H38O19	9.79	[M + H]+	N	n/a	89	Flavonoid 8-C-glycosides	0.999394	Flavonoid glycosides	0.998227	Quercetin 3-rutinoside	348,22 ± 27,57	930,92 ± 8,53	<LOD	<LOD	<LOD	<LOD	<LOD	<LOD
21	Coumaroylquinic acid	C16H18O8	10.72	[M - H]-	N	980.1	100	Coumaric acid esters	0.793563	Hydroxycinnamic acids and derivatives	0.917021	p-coumaric acid	33,02 ± 0,25	46,88 ± 4,65	768,98 ± 53,46	630,76 ± 0,27	205,37 ± 15,12	214,34 ± 0,20	45,89 ± 0,00	42,96 ± 2,93
22	p-Coumaric acid	C9H8O3	11.01	[M - H]-	Y	961.5	100	Coumaric acids	0.962866	Hydroxycinnamic acids and derivatives	0.970585	p-coumaric acid	208,31 ± 1,72	169,96 ± 6,69	23,26 ± 0,02	25,17 ± 0,32	17,18 ± 0,54	18,10 ± 0,52	195,80 ± 7,11	236,78 ± 0,91
23	Hydroxycoumarin	C9H6O3	11.21	[M - H]-	N	862.6	99	7-hydroxycoumarins	0.985109	Hydroxycoumarins	0.999494	p-coumaric acid	<LOD	<LOD	23,51 ± 0,76	37,59 ± 0,01	66,99 ± 1,32	38,96 ± 0,22	0,99 ± 1,40	<LOD
24	Myricetin 3-glucoside	C21H20O13	11.4	[M - H]-	N	n/a	86	Flavonoid-3-O-glycosides	0.768072	Flavonoid glycosides	0.976406	Quercetin 3-rutinoside	<LOD	<LOD	<LOD	<LOD	<LOD	<LOD	831,64 ± 34,29	800,91 ± 2,81
25	Afzelechin	C15H14O5	11.71	[M + H]+	N	936.1	100	3-hydroxyflavonoids	0.97782	Hydroxyflavonoids	0.999399	Quercetin	<LOD	7,49 ± 0,03	24,59 ± 1,12	30,49 ± 1,27	42,94 ± 4,73	43,64 ± 1,57	<LOD	<LOD
26	Flavonoid glycoside (1)	C27H30O17	12.57	[M + H]+	N	529.5	90	Flavonoid-3-O-glycosides	0.991642	Flavonoid glycosides	0.998735	Quercetin 3-rutinoside	<LOD	<LOD	69,43 ± 1,71	101,39 ± 3,44	72,07 ± 0,11	83,56 ± 1,85	1 076,16 ± 13,97	903,47 ± 20,23
27	Chrysoeriol glucoside	C22H22O11	12.62	[M + H]+	N	n/a	85	Flavonoid C-glycosides	0.960821	Flavonoid glycosides	0.911029	Quercetin 3-rutinoside	74,90 ± 2,57	77,28 ± 1,45	25,49 ± 0,29	28,26 ± 0,87	26,33 ± 0,60	20,29 ± 2,04	724,24 ± 13,76	681,46 ± 33,37
28	Flavonoid glycoside (2)	C27H30O17	12.92	[M + H]+	N	529.5	90	Flavonoid-3-O-glycosides	0.99163	Flavonoid glycosides	0.998735	Quercetin 3-rutinoside	<LOD	<LOD	<LOD	<LOD	<LOD	<LOD	329,58 ± 0,69	286,65 ± 4,64
29	Ferulic acid (2)	C10H10O4	12.98	[M - H]-	Y	971.6	97	Coumaric acids and derivatives	0.94204	Hydroxycinnamic acids and derivatives	0.95562	Ferulic acid	74,00 ± 2,35	66,15 ± 3,29	12,79 ± 1,09	12,04 ± 0,17	3,09 ± 4,37	<LOD	66,47 ± 1,31	76,34 ± 2,90
30	Quercetin 3-rhamninoside	C33H40O20	13.12	[M + H]+	N	995.8	99	Flavonoid-3-O-glycosides	0.998426	Flavonoid glycosides	0.994001	Quercetin 3-rutinoside	<LOD	<LOD	14,90 ± 0,47	17,56 ± 0,41	8,93 ± 0,11	10,62 ± 1,05	<LOD	<LOD
31	Myricetin	C15H10O8	13.27	[M + H]+	N	747.2	94	Flavonols	0.955599	Flavones	0.974802	Quercetin	307,42 ± 1,82	292,23 ± 8,50	1 821,10 ± 115,48	1 760,11 ± 151,73	1 274,29 ± 43,19	1 170,79 ± 31,81	84,25 ± 1,95	236,63 ± 2,22
32	Quercetin glycoside (2)	C33H40O21	13.48	[M + H]+	N	990.1	95	Flavonoid-3-O-glycosides	0.999762	Flavonoid glycosides	0.999834	Quercetin 3-rutinoside	79,43 ± 2,51	103,40 ± 1,47	6 339,52 ± 55,90	7 138,23 ± 410,05	1 766,78 ± 44,43	2 072,63 ± 26,15	306,62 ± 10,80	261,21 ± 0,57
33	Luteolin-glucoside	C21H20O11	14.35	[M - H]-	N	990.8	94	Flavonoid-4-O-glycosides	0.628627	Flavonoid glycosides	0.966691	Quercetin 3-rutinoside	21,28 ± 0,39	26,97 ± 1,46	125,17 ± 3,01	142,37 ± 3,11	107,40 ± 5,02	113,83 ± 14,56	171,67 ± 2,49	212,93 ± 9,62
34	Epicatechin/catechin gallate	C22H18O10	14.57	[M - H]-	N	809.6	99	Catechin gallates	0.999687	Flavans	0.998547	Catechin	554,09 ± 6,05	474,97 ± 35,11	27,24 ± 0,74	30,60 ± 0,10	20,07 ± 1,16	23,91 ± 0,56	1 808,08 ± 72,56	729,21 ± 16,35
35	Quercetin 3-rutinoside (Rutin)	C27H30O16	14.9	[M + H]+	Y	994	101	Flavonoid-3-O-glycosides	0.992338	Flavonoid glycosides	0.989158	Quercetin 3-rutinoside	70 605,16 ± 1 054,78	73 738,37 ± 1 363,65	87 676,76 ± 710,45	88 115,87 ± 251,27	67 881,93 ± 708,07	69 334,30 ± 1 028,39	112 070,68 ± 4 753,04	137 359,03 ± 137,70
36	Procyanidin B	C30H26O12	15.18	[M + H]+	N	633.2	95	Biflavonoids and polyflavonoids	0.890356	Biflavonoids and polyflavonoids	0.890356	Catechin	417,17 ± 17,82	579,18 ± 24,39	355,10 ± 18,01	418,50 ± 6,66	336,01 ± 11,07	323,80 ± 12,07	3 555,14 ± 185,49	2 823,87 ± 20,60
37	Quercetin hexoside	C21H20O12	15.41	[M + H]+	N	947.1	100	Flavonoid-3-O-glycosides	0.787912	Flavonoid glycosides	0.996177	Quercetin 3-rutinoside	1 639,06 ± 16,26	1 942,76 ± 23,05	2 280,40 ± 62,48	1 944,67 ± 25,84	<LOD	<LOD	4 731,64 ± 407,52	8 602,19 ± 139,62
38	Sinapoyl aldehyde	C11H12O4	15.58	[M + H]+	N	651.8	95	Coumaric acids and derivatives	0.74526	Hydroxycinnamic acids and derivatives	0.861526	Sinapic acid	4 886,54 ± 251,18	3 262,95 ± 55,59	124,63 ± 1,66	106,46 ± 5,58	28,38 ± 4,06	40,31 ± 5,50	138,41 ± 9,35	82,99 ± 0,66
39	Coumaric acids derivative	C10H10O4	15.98	[M - H2O + H]+	N	652.5	98	Coumaric acids and derivatives	0.925391	Hydroxycinnamic acids and derivatives	0.979862	p-coumaric acid	3 516,65 ± 158,83	4 614,41 ± 164,17	345,73 ± 19,63	417,80 ± 14,55	465,58 ± 17,42	425,66 ± 29,13	12 065,47 ± 159,17	10 548,96 ± 256,67
40	Kaempferol-3-rutinoside	C27H30O15	16.57	[M + H]+	N	999.8	100	Flavonoid-3-O-glycosides	0.722263	Flavonoid glycosides	0.977041	Quercetin 3-rutinoside	12 472,80 ± 805,31	14 897,47 ± 211,32	45 631,90 ± 650,29	48 398,90 ± 72,20	33 837,83 ± 1 722,70	36 697,79 ± 240,11	41 909,09 ± 1 108,25	46 315,13 ± 28,32
41	Isorhamnetin glycoside	C28H32O16	16.85	[M - H]-	N	979.8	99	Flavonoid-3-O-glycosides	0.996399	Flavonoid glycosides	0.998183	Quercetin 3-rutinoside	123,73 ± 0,97	181,31 ± 6,01	101,94 ± 6,83	117,45 ± 2,97	63,40 ± 5,21	71,04 ± 2,55	298,66 ± 4,93	323,67 ± 9,49
42	Quercetin glycoside (3)	C27H30O16	17.06	[M + H]+	N	999.1	100	Flavonoid-3-O-glycosides	0.989805	Flavonoid glycosides	0.992172	Quercetin 3-rutinoside	<LOD	<LOD	<LOD	<LOD	<LOD	<LOD	2 014,28 ± 55,37	3 067,25 ± 34,24
43	Quercetin glycoside (4)	C27H30O16	18.06	[M + H]+	N	994.3	99	Flavonoid-3-O-glycosides	0.984923	Flavonoid glycosides	0.987091	Quercetin 3-rutinoside	<LOD	<LOD	<LOD	920,53 ± 13,54	1 001,20 ± 59,86	986,56 ± 52,45	3 549,95 ± 81,78	5 412,04 ± 4,25
44	Phloretin glucoside	C21H24O10	18.34	[M - H]-	N	486.1	100	Flavonoid O-glycosides	0.994265	Flavonoid glycosides	0.987521	Quercetin 3-rutinoside	30,36 ± 0,14	38,21 ± 0,21	28,32 ± 0,02	31,81 ± 0,47	21,56 ± 0,90	20,48 ± 0,38	353,85 ± 0,53	321,76 ± 14,71
45	Quercetin glycoside (5)	C21H20O12	18.82	[M - H]-	N	832.2	97	Flavonoid-3-O-glycosides	0.650893	Flavonoid glycosides	0.992415	Quercetin 3-rutinoside	<LOD	<LOD	155,87 ± 1,79	297,33 ± 19,02	196,52 ± 29,86	222,77 ± 20,96	183,66 ± 8,65	173,16 ± 8,90
46	Emodin glycoside	C21H20O10	18.89	[M - H]-	N	943.8	97	Hydroxyanthraquinones	0.627024	Anthraquinones	0.96394	Quercetin 3-rutinoside	157,90 ± 6,93	231,17 ± 15,63	427,86 ± 6,39	380,30 ± 10,71	94,51 ± 0,22	110,97 ± 10,37	487,24 ± 62,46	1 521,49 ± 36,70
47	Epicatechin hydroxybenzoate	C22H18O8	19.14	[M - H]-	N	n/a	84	Catechins	0.900279	Flavans	0.835693	Catechin	15,30 ± 1,14	22,45 ± 1,64	503,87 ± 2,43	685,50 ± 33,36	1 447,80 ± 105,03	1 357,99 ± 31,63	26,78 ± 1,19	24,84 ± 0,32
48	Flavonoid glycoside (Luteolin glycoside)	C23H24O11	19.64	[M + H]+	N	724	83	Flavonoid glycosides	0.800122	Flavonoid glycosides	0.800122	Quercetin 3-rutinoside	17,51 ± 0,11	25,64 ± 1,03	19,03 ± 0,84	19,21 ± 0,52	19,31 ± 1,60	17,56 ± 0,00	232,68 ± 17,81	229,89 ± 3,12
49	Flavonoid glycoside (Kaempferide 3-rhamnoside-7-(6''''-succinylglucoside))	C32H36O18	19.77	[M + H]+	N	n/a	56	Flavonoid-3-O-glycosides	0.739076	Flavonoid glycosides	0.998773	Quercetin 3-rutinoside	10,80 ± 0,33	14,70 ± 1,22	191,16 ± 11,27	213,69 ± 15,01	415,94 ± 9,99	365,42 ± 0,40	22,39 ± 0,17	28,37 ± 0,61
50	Feruloyltyramine	C18H19NO4	20.61	[M - H]-	N	887.4	95	Hydroxycinnamic acids and derivatives	0.924501	Hydroxycinnamic acids and derivatives	0.924501	Ferulic acid	286,08 ± 1,09	246,05 ± 7,17	<LOD	<LOD	<LOD	<LOD	31,52 ± 0,44	61,18 ± 3,20
51	Malvidin glucoside-ethyl-catechin	C41H42O17	21.74	[M + H]+	N		61	Biflavonoids and polyflavonoids	0.780511	Biflavonoids and polyflavonoids	0.780511	Catechin	15,07 ± 0,64	15,61 ± 1,07	848,82 ± 57,95	547,57 ± 2,00	18,41 ± 1,16	18,64 ± 0,46	21,38 ± 0,60	17,90 ± 0,51
52	Flavone (Myricetin)	C15H10O8	22.35	[M - H2O - H]-	N	701.3	93	Flavonols	0.951138	Flavones	0.99737	Quercetin	35,39 ± 1,28	34,47 ± 1,15	242,83 ± 10,77	394,83 ± 11,49	527,16 ± 31,34	566,46 ± 32,95	179,81 ± 15,48	267,60 ± 6,54
53	Quercetin	C15H10O7	22.43	[M + H]+	Y	972.7	92	Flavonols	0.931792	Flavones	0.998556	Quercetin	9 457,11 ± 753,43	13 338,06 ± 437,47	54 274,48 ± 1 887,53	61 578,17 ± 2 727,92	67 619,40 ± 3 506,47	72 458,64 ± 2 035,57	40 173,61 ± 440,63	48 704,92 ± 1 018,68
54	Luteolin	C15H10O6	22.61	[M + H]+	N	922.7	100	3'-hydroxyflavonoids	0.83108	Hydroxyflavonoids	0.993758	Quercetin	21,50 ± 0,27	25,73 ± 1,75	<LOD	<LOD	<LOD	<LOD	<LOD	63,77 ± 0,37
55	Methylquercetin	C16H12O7	23.95	[M + H]+	N	981.5	99	O-methylated flavonoids	0.990972	O-methylated flavonoids	0.990972	Quercetin	284,65 ± 9,97	327,44 ± 5,31	76,25 ± 1,30	95,31 ± 2,42	130,32 ± 1,02	137,84 ± 0,45	379,07 ± 35,35	532,21 ± 0,26
56	Kampherol	C15H10O6	26.95	[M + H]+	Y	934.7	100	Flavonols	0.834079	Flavones	0.966151	Quercetin	518,05 ± 18,73	553,55 ± 38,56	15 529,84 ± 1 111,91	26 898,97 ± 661,87	32 956,69 ± 997,83	34 970,84 ± 2 109,13	4 283,40 ± 12,54	6 717,01 ± 65,66
57	Dimethylquercetin	C17H14O7	29.69	[M + H]+	N	981.2	97	3'-O-methylated flavonoids	0.74685	O-methylated flavonoids	0.998082	Quercetin	102,17 ± 3,71	109,86 ± 1,28	136,12 ± 6,76	186,43 ± 15,59	371,80 ± 6,26	361,25 ± 6,25	98,66 ± 1,61	91,29 ± 0,41
